# Supplementary material for: The influence of vgll3 genotypes on sea age at maturity is altered in farmed mowi strain Atlantic salmon
Source: BMC Genet. 2019 May 6;20:44. doi: 10.1186/s12863-019-0745-9 (PMC6501413; doi:10.1186/s12863-019-0745-9)
Supplement: Supplementary file 3 — A table describing the individual fish number (Pit tag), smolt weight, smolt length, family, sex, sea age at maturity and vgll3 genotype. (XLSX 36 kb) [file 12863_2019_745_MOESM3_ESM.xlsx]

## Sheet: Sheet1
Pit tag	Smolt Weight (g)	Smolt Length (cm)	Family	Sex	Sea age at maturity	vgll3 Genotype	YC
417210899	105	20.6	1	Female	2SW	LL	YC1
417210900	98	19.9	1	Female	2SW	EL	YC1
0417210A9E	102	20.2	1	Male	2SW	LL	YC1
0417210B8C	93	19.4	1	Male	1SW	EL	YC1
0417210E74	102	19.9	1	Female	>2SW	LL	YC1
0417210F88	105	20.4	1	Male	NA	LL	YC1
417211388	67	17.7	1	Male	NA	LL	YC1
417211428	81	18.7	1	Male	NA	LL	YC1
04172114C0	90	19.3	1	Male	2SW	EL	YC1
04172114C1	106	19.9	1	Male	1SW	EL	YC1
04172114C6	108	20.2	1	Female	2SW	LL	YC1
04172114CA	86	19.4	1	Male	2SW	EL	YC1
417211566	102	19.8	1	Female	>2SW	EL	YC1
417211608	120	21	1	Male	NA	EL	YC1
417211939	74	18.3	1	Male	2SW	LL	YC1
0417211D42	92	19.3	1	Female	>2SW	LL	YC1
0417211EA7	106	20.7	1	Male	NA	LL	YC1
04172122C8	87	19.1	1	Female	2SW	EL	YC1
041721237C	143	22.4	1	Female	2SW	LL	YC1
417212442	113	20.6	1	Male	2SW	EL	YC1
04172124E5	116	20.8	1	Female	>2SW	LL	YC1
417212663	76	18.4	1	Male	>2SW	LL	YC1
04172127C2	100	20.4	1	Male	1SW	EL	YC1
04172127C8	106	20.6	1	Male	>2SW	LL	YC1
417212886	107	20.5	1	Female	2SW	EL	YC1
0417212C2A	100	20.8	1	Male	NA	LL	YC1
0417212CFA	100	19.9	1	Male	NA	LL	YC1
0417212DB7	116	21	1	Male	2SW	EL	YC1
0417212F22	90	19.4	1	Female	2SW	LL	YC1
417213729	92	19.6	1	Male	2SW	EL	YC1
417213950	109	20.1	1	Male	2SW	EL	YC1
0417213DAB	62	17.1	1	Female	2SW	EL	YC1
0417213E6A	90	19.6	1	Male	2SW	LL	YC1
04172144E8	102	20.3	1	Male	NA	LL	YC1
041721458D	103	20	1	Male	2SW	EL	YC1
041721463F	96	19.4	1	Male	NA	LL	YC1
417214653	82	13.8	1	Male	NA	LL	YC1
04172146F0	70	17.9	1	Male	NA	LL	YC1
041721491A	89	19.6	1	Male	>2SW	LL	YC1
0417214BC4	100	19.8	1	Male	NA	LL	YC1
0417214C77	97	20.2	1	Male	2SW	EL	YC1
0417214C78	101	19.8	1	Female	2SW	EL	YC1
417215721	93	19.6	1	Male	>2SW	LL	YC1
041721589E	111	20.5	1	Male	2SW	EL	YC1
04172158B9	79	18.5	1	Male	1SW	EL	YC1
0417215A59	80	18.5	1	Male	2SW	LL	YC1
417210898	98	20.4	3	Male	1SW	EL	YC1
0417210C16	85	19	3	Female	2SW	LL	YC1
0417210E86	104	20.7	3	Female	2SW	EE	YC1
041721125C	74	18.3	3	Female	2SW	EL	YC1
04172112FE	87	19.3	3	Female	2SW	LL	YC1
041721142C	119	21.1	3	Female	>2SW	EL	YC1
417211607	104	20.7	3	Male	2SW	LL	YC1
041721174E	110	21	3	Male	2SW	EL	YC1
041721193F	99	20.2	3	Male	1SW	EL	YC1
0417211C89	91	19.6	3	Male	2SW	EL	YC1
417212161	121	21.3	3	Female	2SW	EL	YC1
04172122D4	74	18	3	Female	4SW	EL	YC1
417212438	99	20.1	3	Male	2SW	EE	YC1
04172125A4	69	17.9	3	Male	2SW	EL	YC1
417212654	93	19.6	3	Female	2SW	LL	YC1
041721293E	83	19.2	3	Female	2SW	EL	YC1
0417212DA1	94	19.7	3	Male	2SW	EE	YC1
041721343A	95	19.5	3	Female	2SW	EL	YC1
04172135A0	89	18.8	3	Male	1SW	EE	YC1
417213723	54	16.8	3	Female	2SW	EL	YC1
04172139FB	103	20.4	3	Female	>2SW	LL	YC1
0417213F23	106	21.2	3	Male	2SW	EL	YC1
041721442A	95	19.4	3	Male	2SW	EE	YC1
041721464E	86	19.4	3	Male	1SW	EL	YC1
041721490F	88	19.1	3	Male	2SW	LL	YC1
041721491D	100	20.3	3	Male	1SW	EL	YC1
0417214BCB	85	19	3	Female	2SW	EE	YC1
0417214C6C	77	18.5	3	Female	2SW	EE	YC1
0417214DC5	75	18.1	3	Female	2SW	LL	YC1
0417214F17	64	16.7	3	Female	2SW	LL	YC1
417215074	107	20.7	3	Female	2SW	LL	YC1
04172154B5	74	18.6	3	Female	2SW	EE	YC1
041721567D	118	21	3	Male	>2SW	LL	YC1
0417215AC1	104	20.2	3	Female	2SW	LL	YC1
0417215BCF	95	19.9	3	Female	2SW	LL	YC1
0417215C18	103	20.7	3	Female	2SW	EE	YC1
0417210C0B	91	19.5	5	Male	2SW	EL	YC1
0417210E03	94	19.7	5	Female	2SW	LL	YC1
0417210E7A	111	20.7	5	Male	2SW	EL	YC1
04172125A8	82	18	5	Male	2SW	EL	YC1
417212718	109	21.2	5	Male	2SW	LL	YC1
0417212E70	122	21.5	5	Male	2SW	EL	YC1
417213158	84	18.8	5	Female	2SW	EL	YC1
04172137CB	81	18.4	5	Male	2SW	LL	YC1
041721436A	101	20	5	Female	>2SW	LL	YC1
0417214A7A	102	19.9	5	Male	2SW	EL	YC1
0417214B11	105	20.2	5	Male	2SW	LL	YC1
417215387	118	21.2	5	Male	2SW	LL	YC1
04172157A8	85	18.9	5	Male	2SW	EL	YC1
041721582B	104	20.9	5	Female	>2SW	LL	YC1
041721582C	93	19.2	5	Female	2SW	LL	YC1
417210730	106	20.8	7	Female	2SW	EL	YC1
041721088F	58	16.9	7	Male	NA	LL	YC1
417210956	84	18.8	7	Male	NA	EL	YC1
04172109CE	72	18.2	7	Male	2SW	EL	YC1
0417210A43	66	17.9	7	Male	2SW	LL	YC1
0417210C8B	65	17.7	7	Male	2SW	EL	YC1
0417210D02	91	19.4	7	Male	2SW	LL	YC1
0417210D07	84	18.7	7	Male	NA	LL	YC1
0417210D88	86	19.5	7	Male	2SW	LL	YC1
0417210F7E	62	18.4	7	Male	NA	LL	YC1
0417210F85	50	15.9	7	Male	NA	EL	YC1
04172112FC	73	18.4	7	Female	2SW	LL	YC1
04172117CD	91	19.9	7	Male	2SW	EL	YC1
04172117E2	74	18.5	7	Male	NA	LL	YC1
0417211B38	76	18.4	7	Female	>2SW	LL	YC1
0417211BE8	74	17.9	7	Male	2SW	EL	YC1
0417211D30	91	19	7	Female	2SW	LL	YC1
0417211E90	73	18	7	Male	2SW	LL	YC1
417212379	105	21	7	Male	2SW	LL	YC1
417212947	75	18.1	7	Female	>2SW	LL	YC1
041721294B	56	17.1	7	Male	NA	EL	YC1
0417212C26	70	18.2	7	Female	>2SW	EL	YC1
0417212E72	54	16.3	7	Male	NA	EL	YC1
04172132CB	78	18.5	7	Female	2SW	EL	YC1
417213389	61	17.3	7	Male	2SW	EL	YC1
417213433	77	18.9	7	Female	2SW	EL	YC1
041721366D	69	17.8	7	Male	>2SW	LL	YC1
0417213E62	63	17.3	7	Male	NA	LL	YC1
0417213E69	85	19.6	7	Female	2SW	LL	YC1
0417213FE2	95	20	7	Male	2SW	EL	YC1
417214096	75	18.8	7	Female	2SW	EL	YC1
041721420A	84	19.4	7	Male	2SW	EL	YC1
04172142B6	87	19.4	7	Female	2SW	EL	YC1
04172142C6	68	17.7	7	Female	2SW	EL	YC1
417214593	87	19.4	7	Male	NA	LL	YC1
04172146F3	59	16.8	7	Female	2SW	LL	YC1
417214706	105	20.6	7	Female	2SW	EL	YC1
04172147B0	107	21	7	Female	2SW	LL	YC1
04172149CA	100	20.1	7	Male	NA	EL	YC1
0417214C73	92	19.5	7	Female	2SW	EL	YC1
0417214FD1	85	18.9	7	Male	NA	EL	YC1
417215066	92	20.2	7	Female	2SW	EL	YC1
041721510C	92	20.6	7	Male	2SW	LL	YC1
417215567	97	19.7	7	Male	2SW	EL	YC1
04172155E4	85	19	7	Female	2SW	LL	YC1
04172155F9	72	18.1	7	Male	2SW	LL	YC1
041721579E	93	19.6	7	Male	2SW	EL	YC1
041721594F	89	19.4	7	Female	2SW	LL	YC1
04172159D6	91	19.6	7	Female	>2SW	EL	YC1
0417215A46	98	20.2	7	Male	2SW	LL	YC1
0417215A57	94	20	7	Male	2SW	EL	YC1
0417215C9E	70	17.1	7	Male	2SW	EL	YC1
0417215D7A	102	20.5	7	Female	2SW	LL	YC1
041721088D	49	16.1	9	Male	2SW	LL	YC1
417210890	61	17.1	9	Female	2SW	LL	YC1
0417210B88	77	18.4	9	Male	2SW	LL	YC1
0417210BFE	65	17.3	9	Male	2SW	LL	YC1
0417210D06	106	20.2	9	Male	2SW	LL	YC1
0417210D89	87	19.1	9	Male	1SW	LL	YC1
0417210E75	61	17	9	Female	2SW	LL	YC1
04172110AD	58	17	9	Female	2SW	LL	YC1
04172117F4	101	19.9	9	Female	2SW	LL	YC1
417211895	93	19.5	9	Female	2SW	LL	YC1
417211929	92	19.6	9	Female	2SW	LL	YC1
0417211A8E	110	20.2	9	Female	2SW	LL	YC1
0417211F47	101	20.3	9	Female	2SW	LL	YC1
04172120BC	80	18.6	9	Male	1SW	LL	YC1
04172122D8	90	19.1	9	Male	2SW	LL	YC1
04172124F7	119	21	9	Male	2SW	LL	YC1
417212714	94	19.5	9	Female	2SW	LL	YC1
04172127C1	78	18.5	9	Female	2SW	LL	YC1
04172127D8	98	19.6	9	Female	2SW	LL	YC1
0417212AB5	85	19.2	9	Female	>2SW	LL	YC1
0417212F24	88	19.3	9	Female	2SW	LL	YC1
0417212FEB	84	19.2	9	Male	2SW	LL	YC1
417213379	81	18.4	9	Female	2SW	LL	YC1
417213448	61	17.4	9	Female	2SW	LL	YC1
041721365D	104	20.3	9	Female	2SW	LL	YC1
417213952	72	18	9	Male	1SW	LL	YC1
0417213AAE	90	19.1	9	Female	2SW	LL	YC1
0417213CEC	84	19	9	Male	2SW	LL	YC1
0417213D9F	26	12.9	9	Male	2SW	LL	YC1
0417213DAC	74	18.4	9	Female	2SW	LL	YC1
041721414E	79	18.4	9	Male	2SW	LL	YC1
04172142BA	84	18.9	9	Female	2SW	LL	YC1
04172142C2	77	18.5	9	Female	2SW	LL	YC1
04172142C7	104	20.5	9	Female	2SW	LL	YC1
417214643	90	19.3	9	Male	2SW	LL	YC1
04172146ED	69	17.8	9	Male	2SW	LL	YC1
417214904	85	19.2	9	Male	2SW	LL	YC1
0417214A79	60	17.3	9	Female	2SW	LL	YC1
0417214DCC	66	17.5	9	Female	2SW	LL	YC1
0417214DD8	78	18.6	9	Female	2SW	LL	YC1
0417214FD0	77	18.3	9	Female	2SW	LL	YC1
041721593C	46	15.8	9	Male	2SW	LL	YC1
0417215D0A	71	17.9	9	Female	2SW	LL	YC1
0417215D17	75	18.6	9	Female	2SW	LL	YC1
0417215D1E	84	19	9	Female	2SW	LL	YC1
0417215DE8	83	18.7	9	Female	2SW	LL	YC1
0417215E47	70	17.9	9	Female	2SW	LL	YC1
0417215E9E	74	18.5	9	Female	2SW	LL	YC1
04172108FA	91	19.5	11	Male	1SW	EE	YC1
0417210B27	89	19.4	11	Female	2SW	EL	YC1
417211256	97	19.8	11	Male	2SW	EE	YC1
04172114CE	98	20.4	11	Male	1SW	EE	YC1
041721160B	75	18.3	11	Male	2SW	EL	YC1
04172117F9	86	19	11	Female	2SW	EE	YC1
041721192D	98	19.7	11	Female	2SW	EE	YC1
417211937	82	18.4	11	Female	2SW	LL	YC1
0417211EA3	104	20.1	11	Female	2SW	LL	YC1
417212009	88	19.5	11	Female	2SW	EE	YC1
04172122CD	90	19.6	11	Female	2SW	EL	YC1
04172129F9	91	19.6	11	Female	2SW	EE	YC1
0417212B68	78	18.6	11	Female	2SW	EL	YC1
0417212CEF	104	20.2	11	Female	2SW	EL	YC1
0417212F26	115	21.1	11	Female	2SW	EE	YC1
04172134EA	73	18.1	11	Male	2SW	EL	YC1
04172135A4	80	18.4	11	Male	2SW	EL	YC1
04172135AB	132	21.9	11	Male	2SW	EL	YC1
0417213F1D	102	20	11	Male	2SW	EE	YC1
417214153	67	17.7	11	Female	2SW	LL	YC1
041721442E	99	20.3	11	Male	1SW	EE	YC1
041721490B	114	21	11	Female	2SW	LL	YC1
417215835	87	19.6	11	Male	2SW	EL	YC1
041721583E	66	17.2	11	Male	2SW	EL	YC1
417215952	89	19.4	11	Male	1SW	EL	YC1
0417215C44	75	18.2	11	Female	2SW	EL	YC1
0417215EAA	103	20.6	11	Female	2SW	EL	YC1
04172107D5	117	21.2	13	Female	2SW	LL	YC1
04172109D7	102	20.2	13	Male	1SW	EE	YC1
0417210C7F	94	19.7	13	Female	2SW	EL	YC1
0417210EF0	82	19.1	13	Male	1SW	EL	YC1
417211095	88	19.1	13	Male	1SW	EE	YC1
417211137	97	19.7	13	Female	>2SW	EL	YC1
04172111CE	109	20.9	13	Male	2SW	EE	YC1
417211254	87	19.3	13	Female	2SW	EL	YC1
04172117EE	76	18.8	13	Male	NA	LL	YC1
041721188C	61	16.9	13	Male	2SW	EE	YC1
417211941	86	19.1	13	Male	2SW	EE	YC1
0417211BD3	44	14.6	13	Male	1SW	EE	YC1
0417211F57	116	21.5	13	Female	2SW	EE	YC1
04172120AB	81	18.7	13	Male	>2SW	EE	YC1
041721220C	76	18.8	13	Male	1SW	EE	YC1
417212441	90	19	13	Male	1SW	EE	YC1
417212719	80	18.7	13	Male	2SW	EL	YC1
0417212CE7	125	21.9	13	Female	2SW	EE	YC1
0417212CEA	66	17.6	13	Male	1SW	LL	YC1
0417212E60	74	18.5	13	Male	1SW	EL	YC1
0417212E73	99	20.2	13	Male	>2SW	LL	YC1
04172135AE	53	16.3	13	Male	>2SW	LL	YC1
417213661	126	21.6	13	Male	2SW	EL	YC1
417213895	89	19.7	13	Female	>2SW	EE	YC1
0417213CE0	105	20.4	13	Female	2SW	EL	YC1
0417213DA4	94	19.8	13	Female	>2SW	EL	YC1
041721409E	77	17.9	13	Female	>2SW	EL	YC1
417214152	64	17.2	13	Male	2SW	EL	YC1
04172142B4	62	17.3	13	Male	NA	LL	YC1
041721491B	82	18.8	13	Female	>2SW	EE	YC1
0417214D2E	50	16.1	13	Female	2SW	LL	YC1
041721505F	87	19.4	13	Female	>2SW	EE	YC1
417215248	109	20.1	13	Female	2SW	EE	YC1
04172159D0	121	21.4	13	Female	2SW	LL	YC1
04172159D7	91	19.5	13	Male	2SW	EL	YC1
0417215C40	89	19.2	13	Male	>2SW	LL	YC1
0417215D8A	91	19	13	Male	NA	LL	YC1
0417215E30	127	22	13	Female	2SW	LL	YC1
0417215E9D	99	20.1	13	Male	1SW	EE	YC1
0417210B24	128	21.8	15	Female	2SW	EL	YC1
0417210E87	190	24.5	15	Female	2SW	LL	YC1
0417210F01	131	22.2	15	Male	2SW	EL	YC1
0417210F81	141	22.4	15	Female	2SW	EL	YC1
417212669	120	20.6	15	Female	2SW	EL	YC1
0417212DAE	181	24.9	15	Male	2SW	EL	YC1
0417213CE8	115	20.9	15	Male	1SW	EL	YC1
041721442C	124	21.6	15	Male	2SW	EL	YC1
417214857	120	21.3	15	Female	2SW	LL	YC1
417215828	90	19.1	15	Male	1SW	EL	YC1
417210727	97	19	17	Female	2SW	LL	YC1
417210833	104	20.1	17	Female	2SW	EL	YC1
041721083D	113	20.8	17	Male	2SW	EL	YC1
041721083E	70	17.6	17	Female	2SW	EL	YC1
417211098	92	19.3	17	Male	2SW	LL	YC1
04172111CA	95	19.7	17	Female	2SW	EL	YC1
041721156A	132	21.2	17	Female	2SW	EL	YC1
041721173F	71	17.8	17	Female	2SW	LL	YC1
0417211A92	74	17.9	17	Male	2SW	LL	YC1
0417211BE1	80	18.2	17	Male	>2SW	EL	YC1
0417211F59	87	18.9	17	Female	2SW	LL	YC1
417212168	71	17.7	17	Female	2SW	LL	YC1
417212170	73	18.3	17	Female	2SW	LL	YC1
041721242C	102	20.2	17	Female	>2SW	LL	YC1
041721270A	52	15.6	17	Female	2SW	EL	YC1
417212939	88	19	17	Female	2SW	EL	YC1
0417212C38	63	16.9	17	Female	>2SW	LL	YC1
04172134F9	70	17.4	17	Male	2SW	LL	YC1
04172135B1	75	18.4	17	Female	>2SW	EL	YC1
04172139FF	107	20.1	17	Female	>2SW	LL	YC1
417214372	78	18.3	17	Female	2SW	LL	YC1
041721441B	110	20.6	17	Male	2SW	LL	YC1
04172144DB	85	18.9	17	Female	2SW	LL	YC1
0417214A64	70	17.6	17	Male	2SW	EL	YC1
0417214A66	86	18.5	17	Female	2SW	EL	YC1
04172158B4	103	20.4	17	Female	2SW	LL	YC1
0417215B3F	112	20.5	17	Female	2SW	EL	YC1
0417215D86	52	15.9	17	Male	>2SW	EL	YC1
04172107D3	117	21.2	19	Female	2SW	LL	YC1
417210894	77	18.4	19	Male	>2SW	LL	YC1
0417210A45	54	16.5	19	Male	>2SW	LL	YC1
0417210AA4	96	19.7	19	Female	2SW	EL	YC1
0417210C7C	75	18	19	Male	2SW	EL	YC1
0417210C83	110	20.3	19	Female	>2SW	LL	YC1
0417210D74	104	19.9	19	Female	2SW	EL	YC1
0417210DFD	67	17.5	19	Male	2SW	EL	YC1
0417210E72	96	20.3	19	Female	2SW	EL	YC1
417211013	107	20.4	19	Female	2SW	EL	YC1
041721109E	120	20.3	19	Male	2SW	LL	YC1
041721109F	71	18.3	19	Male	2SW	EL	YC1
04172114C2	79	18.5	19	Female	2SW	EL	YC1
0417211F4B	91	19.5	19	Female	2SW	EL	YC1
04172122C6	96	19.8	19	Female	2SW	EL	YC1
417213096	96	19.7	19	Male	2SW	LL	YC1
041721321D	128	21.3	19	Female	2SW	LL	YC1
041721338E	76	18.5	19	Female	2SW	EL	YC1
417213444	106	20	19	Female	2SW	LL	YC1
041721366A	107	20.4	19	Male	>2SW	LL	YC1
041721371B	133	21.9	19	Female	2SW	LL	YC1
417213724	98	20.2	19	Female	2SW	EL	YC1
417213725	88	19.4	19	Female	2SW	EL	YC1
04172137DD	87	19.4	19	Female	2SW	LL	YC1
041721388D	104	19.9	19	Male	2SW	EL	YC1
04172139FA	124	21.2	19	Female	2SW	LL	YC1
0417213CE9	72	18.1	19	Female	2SW	LL	YC1
041721408A	101	20	19	Female	2SW	LL	YC1
04172141FD	103	20.2	19	Female	2SW	LL	YC1
041721459F	110	20.3	19	Female	2SW	EL	YC1
041721464D	103	20.1	19	Male	2SW	EL	YC1
041721518B	86	19	19	Male	2SW	EL	YC1
04172152F2	88	19.3	19	Female	2SW	LL	YC1
04172155EC	100	19.7	19	Female	2SW	EL	YC1
0417215AD9	76	18.5	19	Male	2SW	EL	YC1
0417215BC8	92	19.1	19	Female	2SW	EL	YC1
0417215EFF	126	21.4	19	Male	2SW	EL	YC1
0417215F01	65	17.6	19	Male	2SW	EL	YC1
041807DAE5	150	22.7	K26	Female	>2SW	EL	YC2
041807E0F3	186	23.8	K26	Male	>2SW	EL	YC2
041807EA2C	226	25.5	K26	Male	>2SW	EE	YC2
041807FB5A	174	23.9	K26	Male	2SW	EE	YC2
041807FE40	120	21.2	K26	Male	>2SW	EE	YC2
418080117	196	24.8	K26	Male	>2SW	EL	YC2
0418080E94	133	21.9	K26	Male	>2SW	EE	YC2
04181882BF	165	23.3	K26	Male	>2SW	EL	YC2
0418188B3C	119	20.6	K26	Male	>2SW	EL	YC2
0418188FD5	241	26	K26	Male	1SW	EE	YC2
418189256	229	24.8	K26	Female	>2SW	EL	YC2
041818AC45	165	23.5	K26	Male	>2SW	EE	YC2
041818C20B	138	22.1	K26	Male	>2SW	EE	YC2
041818C758	150	22.7	K26	Female	2SW	EE	YC2
041818CD0C	213	26	K26	Female	>2SW	EE	YC2
041818D588	144	22.8	K26	Female	>2SW	EE	YC2
041807CBC7	240	27.4	K34	Female	>2SW	LL	YC2
041807CC30	290	30.2	K34	Male	1SW	EL	YC2
041807CC34	241	27.4	K34	Male	>2SW	LL	YC2
041807CD19	420	33.5	K34	Male	NA	EL	YC2
041807D1AF	319	30.1	K34	Female	>2SW	EL	YC2
041807D1BE	210	25.6	K34	Male	>2SW	EL	YC2
041807D24A	141	23.1	K34	Female	>2SW	EL	YC2
041807D408	202	25.4	K34	Female	>2SW	EL	YC2
041807D84A	386	31.9	K34	Female	>2SW	LL	YC2
041807D992	285	28.8	K34	Male	>2SW	EL	YC2
041807D994	200	25.6	K34	Male	>2SW	EL	YC2
041807DADA	359	31.1	K34	Male	>2SW	EL	YC2
041807DB83	216	27	K34	Male	>2SW	LL	YC2
041807DED8	191	25.2	K34	Male	>2SW	EL	YC2
041807E254	313	29.8	K34	Female	>2SW	EE	YC2
041807E3BC	243	27.1	K34	Male	>2SW	EL	YC2
041807E3C1	186	24.2	K34	Female	>2SW	EL	YC2
041807E5E5	355	30.8	K34	Female	2SW	LL	YC2
041807E690	181	24.2	K34	Male	>2SW	LL	YC2
041807E8B5	360	32.7	K34	Female	2SW	EE	YC2
041807E8BB	250	27.3	K34	Female	>2SW	EL	YC2
041807E974	245	27.4	K34	Female	>2SW	EL	YC2
041807E97E	272	28.2	K34	Male	>2SW	LL	YC2
041807EDD0	145	22.8	K34	Male	>2SW	EL	YC2
041807EDDB	204	25.2	K34	Male	>2SW	EL	YC2
041807F007	164	23.5	K34	Male	>2SW	EE	YC2
041807F44B	232	25.7	K34	Female	>2SW	LL	YC2
041807F895	212	26.5	K34	Male	>2SW	EL	YC2
041807F9F6	304	29.5	K34	Female	1SW	LL	YC2
041807FFBA	213	26	K34	Female	>2SW	EL	YC2
04180801D5	183	25.1	K34	Male	>2SW	EL	YC2
04180806AD	232	27.3	K34	Female	>2SW	EE	YC2
0418080B66	268	27.4	K34	Male	>2SW	EL	YC2
0418080C02	113	21	K34	Male	>2SW	EL	YC2
0418080C03	252	26.9	K34	Female	2SW	LL	YC2
0418081DBA	324	29.8	K34	Female	2SW	EE	YC2
04181881FE	342	30.9	K34	Male	1SW	EE	YC2
418188259	182	24.7	K34	Male	>2SW	EL	YC2
418188293	236	27.2	K34	Female	>2SW	EL	YC2
041818840D	113	21	K34	Male	>2SW	LL	YC2
04181885F1	310	29.5	K34	Male	>2SW	LL	YC2
418188706	99	20.3	K34	Male	>2SW	EL	YC2
041818950B	367	31.5	K34	Female	>2SW	EL	YC2
418189828	297	29.4	K34	Male	2SW	EE	YC2
041818A078	158	23.1	K34	Female	>2SW	EE	YC2
041818A41A	132	22.2	K34	Female	>2SW	EL	YC2
041818A41B	354	30.4	K34	Female	2SW	LL	YC2
041818ACC6	404	33.5	K34	Male	>2SW	LL	YC2
041818B04E	236	27.1	K34	Male	>2SW	EE	YC2
041818B08A	276	28.5	K34	Female	2SW	EE	YC2
041818B112	248	27.6	K34	Male	>2SW	EL	YC2
041818B280	240	27.4	K34	Female	>2SW	EE	YC2
041818B544	249	27.1	K34	Female	>2SW	EE	YC2
041818B6B4	182	24.2	K34	Male	1SW	EE	YC2
041818B8E5	251	28.2	K34	Female	>2SW	LL	YC2
041818B8F3	385	32.8	K34	Female	2SW	EL	YC2
041818BD29	248	27.8	K34	Female	2SW	EL	YC2
041818BDE7	276	32	K34	Female	>2SW	EE	YC2
041818BEBE	200	25.1	K34	Male	>2SW	LL	YC2
041818BFED	218	26.1	K34	Female	2SW	LL	YC2
041818C206	182	24.6	K34	Male	2SW	EE	YC2
041818C55A	328	30.7	K34	Female	2SW	LL	YC2
041818C5FB	167	23	K34	Male	>2SW	EE	YC2
041818C6B1	145	22.9	K34	Female	>2SW	EL	YC2
041818D0F2	195	24.5	K34	Male	>2SW	EL	YC2
041818D242	83	18.8	K34	Male	>2SW	EL	YC2
041818D302	212	26.3	K34	Male	>2SW	EL	YC2
041818D581	278	28.9	K34	Male	1SW	EE	YC2
041818D6B6	290	29.3	K34	Female	2SW	EE	YC2
041818D804	244	27.1	K34	Male	>2SW	EL	YC2
041807CE17	197	24	K38	Male	>2SW	EL	YC2
041807DD7D	227	25.8	K38	Male	2SW	EE	YC2
041807DF96	182	23.9	K38	Female	2SW	EL	YC2
041807E0E9	266	27.2	K38	Female	2SW	EE	YC2
041807E756	286	27.9	K38	Male	>2SW	EL	YC2
041807F890	189	24.7	K38	Female	2SW	EE	YC2
418080069	148	23	K38	Male	>2SW	EL	YC2
04180801CE	309	30	K38	Male	>2SW	EE	YC2
04180801DA	275	28.5	K38	Female	2SW	EE	YC2
041808049E	247	26.2	K38	Female	2SW	EL	YC2
04180804A8	203	24.6	K38	Male	2SW	EL	YC2
04180806BA	301	28	K38	Female	1SW	EL	YC2
0418080E8C	307	28.5	K38	Male	1SW	EE	YC2
041808122D	291	29.5	K38	Female	2SW	EL	YC2
041808150C	266	28.1	K38	Female	2SW	EL	YC2
041808150D	305	30	K38	Female	2SW	EE	YC2
0418081D71	268	28.5	K38	Female	1SW	EE	YC2
418188436	264	28.5	K38	Male	>2SW	EL	YC2
418188467	422	32.2	K38	Female	>2SW	EL	YC2
418188938	211	26	K38	Male	>2SW	EE	YC2
0418188BD2	187	24	K38	Male	1SW	EE	YC2
418189145	268	28	K38	Female	2SW	EL	YC2
041818B6B6	308	29.2	K38	Female	2SW	EE	YC2
041818B864	271	28	K38	Male	1SW	EL	YC2
041818CEC0	189	24.3	K38	Male	1SW	EE	YC2
041818D13E	237	26.9	K38	Female	2SW	EL	YC2
041818D7B8	288	29	K38	Female	2SW	EE	YC2
041807C874	232	26.4	K46	Male	2SW	EE	YC2
041807C8BE	181	24.2	K46	Female	2SW	EL	YC2
041807CA21	179	23.6	K46	Male	2SW	EL	YC2
041807CA79	187	24.4	K46	Female	>2SW	EL	YC2
041807D010	114	20.8	K46	Female	2SW	EL	YC2
041807D2D3	147	22.5	K46	Female	>2SW	EL	YC2
041807DD86	190	25	K46	Male	>2SW	EE	YC2
041807DF99	154	22.8	K46	Female	>2SW	EL	YC2
041807E1A8	180	24.5	K46	Male	>2SW	EE	YC2
041807E46A	198	25.3	K46	Male	2SW	EL	YC2
041807E69F	220	25.8	K46	Female	2SW	EL	YC2
041807EC56	230	25.5	K46	Male	>2SW	EE	YC2
041807EC60	188	24.4	K46	Female	>2SW	EE	YC2
041807ED20	225	26.1	K46	Male	2SW	EL	YC2
041807EF43	174	24.2	K46	Male	2SW	EE	YC2
041807F2DC	170	23.2	K46	Male	2SW	EE	YC2
041807FA00	195	24.8	K46	Female	>2SW	EE	YC2
041807FC1B	128	21.1	K46	Male	2SW	EE	YC2
041807FD8A	266	28.4	K46	Female	2SW	EL	YC2
418080120	161	22.5	K46	Male	2SW	EE	YC2
04180804A5	161	22.9	K46	Female	2SW	EE	YC2
418080554	150	22.5	K46	Female	>2SW	EL	YC2
0418080AB1	217	24.8	K46	Female	>2SW	EE	YC2
0418080B65	154	22.8	K46	Female	>2SW	EL	YC2
041808110C	208	25.4	K46	Male	2SW	EE	YC2
418081358	193	24.5	K46	Male	2SW	EE	YC2
04180813F0	208	25	K46	Male	>2SW	EE	YC2
0418081B4E	189	24.5	K46	Female	>2SW	EE	YC2
0418081C6C	125	21.5	K46	Male	2SW	EE	YC2
041818821B	246	26.5	K46	Male	2SW	EL	YC2
04181883B0	257	27.6	K46	Male	>2SW	EE	YC2
04181887BC	191	24	K46	Female	>2SW	EE	YC2
04181887CB	199	25.2	K46	Female	>2SW	EE	YC2
041818887C	171	23.7	K46	Male	2SW	EE	YC2
0418188B43	230	27	K46	Male	>2SW	EL	YC2
0418188F6D	248	27.2	K46	Male	>2SW	EE	YC2
04181891AE	197	24.4	K46	Female	2SW	EL	YC2
418189781	200	25.1	K46	Female	>2SW	EL	YC2
04181898CD	164	23.1	K46	Male	2SW	EE	YC2
041818A93E	216	26.1	K46	Male	>2SW	EL	YC2
041818AB53	237	26.5	K46	Male	>2SW	EL	YC2
041818AD7B	228	26.4	K46	Female	2SW	EE	YC2
041818AFA4	163	23.2	K46	Female	>2SW	EE	YC2
041818B055	200	24.8	K46	Male	>2SW	EL	YC2
041818B08B	200	24.8	K46	Female	>2SW	EL	YC2
041818B273	227	25.4	K46	Male	>2SW	EL	YC2
041818B82B	229	26.3	K46	Male	>2SW	EE	YC2
041818BEBC	227	26.5	K46	Male	>2SW	EL	YC2
041818C4ED	294	28.6	K46	Female	>2SW	EE	YC2
041818C7F0	216	25.9	K46	Female	>2SW	EL	YC2
041818C8C5	174	24.1	K46	Female	>2SW	EE	YC2
041818C92B	170	24.1	K46	Female	>2SW	EL	YC2
041818CB11	200	25	K46	Male	1SW	EL	YC2
041818CC3F	208	25	K46	Female	2SW	EE	YC2
041818CCCC	223	26.5	K46	Male	>2SW	EL	YC2
041818CE8B	160	23.4	K46	Male	>2SW	EL	YC2
041818D6B2	252	27.3	K46	Female	>2SW	EE	YC2
041818D801	280	27.8	K46	Male	>2SW	EL	YC2
041807CB49	236	27.5	K50	Female	2SW	LL	YC2
041807CE0B	154	23.4	K50	Female	2SW	EL	YC2
041807D132	160	23.7	K50	Female	>2SW	LL	YC2
041807D367	222	26.9	K50	Male	>2SW	EL	YC2
041807D669	359	31.1	K50	Male	2SW	EL	YC2
041807DC33	274	27.9	K50	Male	>2SW	LL	YC2
041807E0FA	194	24.9	K50	Female	1SW	EL	YC2
041807E753	203	25.7	K50	Female	>2SW	LL	YC2
041807F231	180	24.7	K50	Female	>2SW	EL	YC2
041807F5B6	280	28.2	K50	Female	>2SW	EL	YC2
041807FC1C	190	25.4	K50	Female	2SW	EL	YC2
041807FCCD	174	24.5	K50	Female	2SW	EL	YC2
04180803F6	233	27.5	K50	Female	>2SW	EL	YC2
0418080A0F	352	31.2	K50	Male	>2SW	EL	YC2
418081063	210	26.4	K50	Male	>2SW	EL	YC2
418081594	256	27.8	K50	Female	2SW	EL	YC2
418081919	158	23.8	K50	Female	>2SW	EL	YC2
418081999	180	24.5	K50	Female	>2SW	LL	YC2
0418081BB2	215	25.8	K50	Female	1SW	EL	YC2
0418081C0E	300	30.3	K50	Female	>2SW	LL	YC2
418188283	205	25.2	K50	Male	>2SW	EL	YC2
418188590	286	29.5	K50	Male	>2SW	LL	YC2
04181885F5	285	28.7	K50	Female	2SW	LL	YC2
0418188DB4	257	28.2	K50	Female	>2SW	LL	YC2
041818938E	241	29.1	K50	Male	1SW	EL	YC2
418189399	328	30.3	K50	Female	2SW	LL	YC2
418189655	212	26.2	K50	Female	>2SW	EL	YC2
041818A07C	241	26.8	K50	Male	2SW	EL	YC2
041818AB87	244	28.6	K50	Male	>2SW	LL	YC2
041818B1C6	294	29	K50	Female	2SW	EL	YC2
041818BA91	197	26.2	K50	Female	>2SW	LL	YC2
041818C02E	207	26	K50	Male	>2SW	LL	YC2
041818C401	225	27	K50	Male	>2SW	LL	YC2
041818CE96	290	28.9	K50	Female	>2SW	EL	YC2
041818D0B7	199	25.3	K50	Female	1SW	EL	YC2
041818D14B	278	28.2	K50	Male	>2SW	LL	YC2
041818D346	243	27.8	K50	Female	2SW	LL	YC2
041818D6AB	396	32.9	K50	Female	>2SW	LL	YC2
041807CAE2	180	24	K54	Female	2SW	EL	YC2
041807CCA7	301	28.4	K54	Male	>2SW	LL	YC2
041807CF0D	188	24.8	K54	Male	>2SW	LL	YC2
041807CF11	210	25.6	K54	Male	>2SW	EL	YC2
041807D125	328	29.7	K54	Male	>2SW	LL	YC2
041807D1AD	214	26	K54	Female	2SW	LL	YC2
041807D244	148	22.6	K54	Male	>2SW	EL	YC2
041807D2D9	187	24.8	K54	Female	2SW	EL	YC2
041807D400	298	28.3	K54	Male	>2SW	LL	YC2
041807D53E	172	23.9	K54	Male	1SW	EL	YC2
041807D5D8	156	23.7	K54	Female	2SW	EL	YC2
041807DF8A	189	24.2	K54	Male	>2SW	EL	YC2
041807E470	155	23.5	K54	Male	2SW	LL	YC2
041807E528	181	25	K54	Female	2SW	EL	YC2
041807EBA2	174	24.5	K54	Male	2SW	LL	YC2
041807EC5E	264	26.1	K54	Female	>2SW	LL	YC2
041807ED18	212	25.3	K54	Male	>2SW	EL	YC2
041807EE92	258	28.2	K54	Female	2SW	LL	YC2
041807F225	198	25	K54	Male	2SW	EL	YC2
041807F398	194	25	K54	Male	>2SW	LL	YC2
041807F7D0	215	25.4	K54	Female	2SW	EL	YC2
041807F88B	136	22.9	K54	Female	2SW	LL	YC2
041807F9F2	246	27.1	K54	Female	2SW	LL	YC2
418080602	154	23.5	K54	Male	>2SW	LL	YC2
04180808BB	184	24.2	K54	Male	>2SW	LL	YC2
0418080CAE	300	29.5	K54	Male	2SW	LL	YC2
0418080FCF	178	24.5	K54	Male	>2SW	EL	YC2
418081231	233	26.5	K54	Male	>2SW	EL	YC2
418081234	187	24.8	K54	Female	2SW	EL	YC2
04180813EF	164	23.1	K54	Male	2SW	EL	YC2
0418081A7C	168	23.8	K54	Female	2SW	LL	YC2
0418081C12	209	26	K54	Male	>2SW	EL	YC2
0418081C6F	191	24.8	K54	Male	>2SW	LL	YC2
041818827F	231	27.5	K54	Male	1SW	EL	YC2
04181882C0	337	30.9	K54	Male	>2SW	LL	YC2
0418188C01	246	27.4	K54	Male	>2SW	EL	YC2
0418188C53	225	26.5	K54	Male	2SW	EL	YC2
418189247	222	25.8	K54	Male	>2SW	LL	YC2
418189713	182	24.3	K54	Female	>2SW	EL	YC2
041818986A	194	25	K54	Male	2SW	EL	YC2
04181899BB	208	26	K54	Female	2SW	EL	YC2
0418189AEA	176	23.9	K54	Male	>2SW	EL	YC2
0418189CF2	224	25.9	K54	Male	>2SW	LL	YC2
041818A4CF	288	28.9	K54	Male	2SW	LL	YC2
041818A7C0	211	26.3	K54	Male	2SW	EL	YC2
041818ACD1	230	27	K54	Male	2SW	LL	YC2
041818B1CB	185	24.7	K54	Female	>2SW	LL	YC2
041818B338	171	23.6	K54	Female	2SW	EL	YC2
041818B3E6	275	28.7	K54	Female	2SW	LL	YC2
041818B57C	190	25.5	K54	Female	2SW	EL	YC2
041818BA4D	209	26.3	K54	Female	>2SW	EL	YC2
041818BDDA	220	26.7	K54	Male	>2SW	LL	YC2
041818C09E	209	25.6	K54	Female	2SW	LL	YC2
041818C0A1	174	24	K54	Female	2SW	EL	YC2
041818C929	186	24.5	K54	Female	2SW	LL	YC2
041818C937	302	29.8	K54	Female	2SW	LL	YC2
041818C93C	194	25.1	K54	Female	2SW	EL	YC2
041818CFAE	143	22.6	K54	Female	2SW	EL	YC2
041818D02E	362	30.7	K54	Male	>2SW	LL	YC2
041818D0F0	204	25.4	K54	Female	2SW	LL	YC2
041818D3B7	157	22.6	K54	Male	>2SW	LL	YC2
041818D4A0	138	22.4	K54	Female	2SW	LL	YC2
041818D7A0	188	25.2	K54	Female	2SW	LL	YC2
